# Supplementary material for: Systematic review of information and support interventions for caregivers of people with dementia
Source: BMC Geriatr. 2007 Jul 27;7:18. doi: 10.1186/1471-2318-7-18 (PMC1951962; doi:10.1186/1471-2318-7-18)
Supplement: Additional file 1 — details of the included studies. The spreadsheet includes details of the interventions and controls, their duration, the method of the included study, the means of allocation, outcomes reported and reported results. [file 1471-2318-7-18-S1.xls]

## Sheet: Sheet1
Study	intervention A	intervention B	intervention C		duration	Methods	Group allocation (N)	Caregiver outcomes	Caregiver outcome results reported & used in meta-analysis	Reported results (narrative)
A1Brennan 1995	Experimental, n = 51: Computerlink. Computer terminal, modem and software designed to provide three principal supportive functions - information (electronic AD encyclopaedia); decision support; and communication (electronic bulletin board, private mail, anonymous question & answer forum. Training in how to use Computerlink. Nurse moderator entered system daily and acted as group facilitator and c…	Control, n = 51: Placebo training experience based around the identification of local services and resources.			12 months	RCT	1. Computer network (51)	Decision making; Social isolation; Burden: Depression	Depression	Results were largely based on sub-group analysis; certain types of strain were reduced for carers with larger informal support networks, were spouses or did not live alone with the care recipient. Whilst Computer Link was associated with improved decision-making confidence, no effect on decision-making skill nor social isolation was observed.
						Blinding: not stated	2. Local resource training (51)
						Attrition: 6%
A2Buckwalter 1999	PLST. Aims to reduce stress by modifying environmental demands of the demented person. Addresses three dimensions and their interactions: clusters of symptoms in patients, levels of patient behaviours and staging of the disease. Tailored specifically to the individual needs of caregivers. PLST model was presented and practiced utilizing examples with return demonstration during the 2 in-home sess…	Control. Received 2 in-home visits consisting of general information about ADRD, referral for community-based services to local support groups or case management networks, a copy of The 36 Hour Day, a generic caregiver book and related brochures. Biweekly follow-up phone calls for fist 6 months.			2 sessions x 60 to 120 minutes	RCT	1. PLST (-)	Subjective affect; Depression	-	The intervention was found to be effective in decreasing depression on one subscale at 6 months but there was no statistically significant difference by 12 months. Another depression scale on a subgroup of participants at one centre found a significant reduction for the intervention at 6 and 12 months. Results for the total scale of caregiver affect were not reported in the results.
						Blinding: not stated	2. General information (-)
						Attrition: 28% in first 6 months
A3Burns 2003	Education about patient behaviour management and education about caregiver well-being and coping with patient behaviour and telephone support twice month for 6 months and then once a month	Education about patient behaviour management only and telephone support twice month for 6 months and then once a month			60 mins; 3 monthly over 24 months	RCT	1. Education (all components) & support (82)	Well-being; Affect; Depression; Response patient behaviour	-	The carers in the intervention group (patient behaviour and stress and coping management) had better outcomes for general well-being and had less risk of depression. The authors suggest that interventions may be effective in reducing caregiver distress and burden but that interventions should address both caregiver issues and patient behaviour.
						Blinding: Researcher blind to intervention	2. Education (patient behaviour management only) and support (85)
						Attrition: 54% at 2 years
A4Chang 1999	Cognitive Behavioural Intervention: After baseline assessment caregivers were provided with video tapes and guidelines. Videotapes demonstrated assisted modelling behaviour for eating and dressing constituting the information and modelling component of the treatment. Nurseline telephone calls were made weekly to provide reinforcement and behavioural interventions for problem solving via a structu…	Attention only group: After baseline assessment, only weekly phone calls provided to control for Hawthorne effect. Calls were to assess general well-being but offered no specific strategies. Nurseline nurses referred on to health care provider etc for specific problems.			8 weeks	RCT	1. Cognitive-behavioural intervention and telephone follow-up (43)	Coping; Burden; Satisfaction: Physical health	Depression	The intervention group were significantly less depressed compared to the control group. There were no differences between groups on any of the other outcomes.
						Blinding: Not blinded for baseline assessment	2. Telephone calls to assess general well-being (44)
						Attrition: 22 (12 intervention; 10 control)
A5Chu 2000	Treatment: Contact with multiple professionals. Provided additional home care aiming to: 1)initiate long term planning early, 2) increase early use of homecare and other community services, 3) improve coping strategies related to psychosocial issues 4) improve caregiving strategies related to functional and behavioural difficulties of the individuals with AD. Interventions included: education, re…	Control: Participants were provided with an information package on community resources. If admitted to the conventional home care program, participants maintained their group status.			18 months	RCT	1. Early Home Care Program (37)	Burden; Reaction to patient behaviour; Depression	-	At 18 months there were no significant differences between groups on measure of burden. Analysis at six months revealed that the intervention group felt less burdened but there was no difference in the length of time the demented person remained in the community. Institutionalization was delayed for the person with dementia in a subgroup of those with mild to moderate impairment.
						Blinding: Not blinded	2. Information on community resources (38)
						Attrition: 5
A6Coon 2003	Anger management entitled coping with frustration. Cognitive behavioural model discussing sources of frustration, basic relaxation skills, specific cognitive skills: how to generate positive self-talk, monitoring unhelpful thoughts that precede frustration. Assertiveness skills. Rehearsing frustrating situations which may occur and their management.	Depression management followed cognitive behavioural principles but more emphasis on behaviour. Teaching the relationship between mood and pleasant events, self-monitoring, problem solving, mood control promoting engagement in pleasant activities despite burden of care giving.	wait list control. Brief phone calls to maintain interest in the study.		2 hours x 8 and 2 further booster sessions	RCT	1. Anger management (cognitive behavioural) (41)	Anger; Hostility; Depression: negative coping	Depression	Female caregivers respond well to time-limited psychoeducational and skills- training interventions grounded in cognitive behavioural principles. Both interventions led to reduced anger, hostility and depression and increases in self-efficacy for managing behaviour problems and controlling upsetting thoughts.
						Blinding: Outcome assessors blinded	2. Depression management (cognitive behavioural) (45)
						Attrition: 23%	3. Wait-list control (44)
A7Corbeil 1999	Cognitive stimulation intervention. Caregivers trained each week in activities to stimulate the mind of the patient in the areas of memory, problem solving and conversational fluency. The activities for each area were selected from a taxonomy with a hierarchy of increasing complexity to meet the needs and interest of the caregiving unit.	Placebo intervention included only passive activities, but followed same time frames/exposure as experimental group. Eg. Watching television without encouragement toward active involvement in the content. The caregiver modelled the way an activity should be performed but withdrew from involvement in the activity with the patient, retaining the passive component.	Control group was wait listed for participation in complementary sessions on the intervention after end of study period.		72 sessions x 60 minutes	RCT	1. Cognitive stimulation (28)	Stress; Emotional support; Satisfaction	-	At nine months follow-up the intervention group were more satisfied with their interaction with the person with dementia than those receiving placebo or controls.
						Blinding: Assessment teams blind to group allocation	2. Placebo intervention (passive activities) (28)
						Attrition: 10.3%	3. Wait-list control (31)
A8Eisdorfer 2003	Minimal Support Control: telephone based minimal support condition consisting of bi-weekly calls for 6/12 and then monthly calls for months 7-12. Calls ranged from 5 - 15 mins and were cased around active listening and empathetic comments when appropriate. Generic educational materials were provided.	Structural Ecosystems Therapy - SET: structural family therapy intervention aimed at identifying and restructuring interactions within the family and other systems that might be linked to caregiver burden. Carers identify problems, the range of usable resources available, formal support systems, community resources and the capacity of the carers and the family to collaborate.	Structural Ecosystems Therapy + Computer Telephone Integrated System (SET-CTIS): SETS plus computer-telephone technology based information network intervention. The system promotes linkages between carers and supportive resources and enables family members who cannot be physically present to access therapy. Resources include - placing calls to family members, REACH discussion groups, voice messag…		12 months	RCT	1. Minimal telephone-support control (73)	Depression; Burden; Satisfaction with social support	Depression	After six months carers in the combined therapy arm experienced a significant reduction in depressive symptoms. At 18 months the intervention only appeared to be effective among Cuban American husbands and daughter caregivers.
						Blinding: Not blinded	2. Family therapy intervention (75)
						Attrition: 39%	3. Computer-telephone integrated system plus family therapy (77)
A9Fung 2002	Mutual support group: Met weekly for 12 one hour sessions. All sessions contained education, sharing and discussion, support and problem solving. Seven key themes were followed based on research evidence (protocol). Each week 1 or 2 group members shared a problem which was worked on using the Zarit et al (1985) framework.	Conventional services control group: This included medical consultation with advice on the client's illness, a treatment plan with medication reviewed weekly by a psychiatrist. Advice and referrals by a social worker. Educational talk given by a Registered Psych Nurse and social actives organised weekly by the centre staff. Subjects were informed about the experimental group. Referral for respite…			1 month post 12 week intervention	RCT	1. Mutual support group (34)	Distress; Quality of life; Use of mental health services	-	On outcomes of caregiver distress, quality of life and use of mental health services the authors claim significant differences in distress levels and quality of life between those receiving intervention and control, the support group arm showing greater improvements after 12 weeks.
						Blinding: Not clear	2. Usual care services (26)
						Attrition: 8
A10Gallagher Thompson 1994	Cognitive Behavioural (CB) therapy: caregivers taught to challenge dysfunctional thoughts and to develop more adaptive ways to view problematic situations. Also taught behavioural strategies (such as increasing daily pleasant events) to enhance mood and sense of control.	Brief Psychodynamic Therapy (PD): therapy focuses on understanding past losses and conflicts in separation and individuation through re-enactment in the therapeutic relationship. Each session focuses on either independence, activity, self-esteem, or grief.			16-20 sessions	RCT	1. Cognitive behavioural therapy (36)	Depression	-	Subgroup analyses found that participants who had been caregivers for a shorter period showed improvement in the PD condition whereas those who had been caregivers for at least 44 months improved with CB therapy.
						Blinding: Unclear	2. Brief psychodynamic therapy (3)
						Attrition: 21%
A11Gallagher-Thompson 2000	Increasing life satisfaction class. Skills based programme addressing a) how to monitor daily mood and rate of engagement in pleasant activities, b) how to identify potentially powerful pleasant events by graphing the relationship between events and mood, c) developing a self-change plan targeting at least one specific pleasant event to increase, d) identification of potential obstacles to doing …	Increasing problem solving skills class: based around a six step model for problem solving - 1) how to achieve a calm state of mind before attempting to solve the problem, 2) how to define the problem as specifically as possible, 3) how to brainstorm or generate a number of possible solutions to the problem, 4) how to evaluate the positive and negative aspects of each option, 5) how to choose one…	Wait list control: asked not to partake of any 'treatment' during the 3 month period of the study between baseline and post interview. About half took advantage of help and support offered by other agencies and programmes (eg Alzheimer's Association)		Weekly class for 10 consecutive weeks	RCT	1. Skills-based programme to increase life satisfaction (56)	Depression; Burden; Coping; Stress	-	Authors state that there was significant improvement in depression scores for those in the life satisfaction class compared to either the problem-solving class or the wait list control. Both intervention groups showed significant improvements over the control group on outcomes of cognitive and behavioural coping strategies, plus subjective burden. There was no change in either avoidant coping or …
						Blinding: None	2. Problem solving skills (59)
						Attrition: 24.5%	3. Wait-list control (46)
A12Garand 2002	In-home intervention focused on psychological support and instruction in behavioural techniques aimed at diminishing problematic behaviours in the care recipient. Designed to guide family caregivers in the interpretation of, as well as their response to behaviours shown.	Identical to experimental intervention with the exception of education based on the PLST model.			Home:2 sessionsx180 mins. Telephone:12 sessions	RCT	1. Progressively lowered stress threshold (-)	Mood disturbance	-	Authors found no significant difference for total mood disturbance between the two groups.
						Blinding: Participants blind to group allocation	2. Psychological support and behaviour instruction not using PLST model (-)
						Attrition: 5.1%
A13Gendron 1996	Cognitive Behavioural skills training: training based around enhancing coping skills - operationalised as assertion training, problem solving training, cognitive restructuring (enhancing carer's ability to recognise and reduce negative thought patterns).	Information support group: live or video presentation of different topics around health and ageing, dementia and community resources, social and leisure activities, nutrition, respite and legal issues. Followed by a Q&A session with professionals.			720 minutes	RCT	1. Cognitive Behavioural skills training (18)	Psychological distress; Depressive thinking; Coping styles; Perceived marital adjustment; Caregiver burden; Assertiveness	Burden: Depression	At the three and six month follow-ups there were no significant differences between the groups on any of the outcome measures. At the earlier time point of post intervention assessment the intervention group showed significant improvement on one measure of assertion compared to the control group, and the control group showed significantly increased perceived marital satisfaction and perceived glo…
						Blinding: Not blinded	2. Information support group (17)
						Attrition: 26%
A14Gitlin 2001	Home environmental intervention: involves educating caregivers about the impact of the environment on dementia-related behaviours and helping caregivers simplify objects in the home, break down tasks, and involve other members of the family network or formal supports in daily caregiving tasks.	Control: no details provided.			6 session x 90 minutes	RCT	1. Home environmental intervention (100)	Self efficacy in managing dementia behaviour and dependence; Upset when managing dementia behaviour and dependence	Self-efficacy	Eighty five percent of participants completed the study and the authors found no significant differences between the two groups on any of the caregiver outcomes.
						Blinding: Not stated	2. Usual care (102)
						Attrition 15%
A15Gitlin 2003b	ESP - dementia education and impact of home environment on troublesome behaviour and ADL deficits; managing caregiving and manipulating the environment; environmental strategies for caregiver's context; strategies for emerging problems.	usual care			5x 90min home visits + 1x 30 min telephone contact	RCT	1. Environmental-Skill Building Program (89)	Burden; Task management; Mastery; Perceived affect; Perceived somatic symptoms; Perceived ability to manage caregiving; Well-being	-	The authors report that intervention caregivers have improved outcomes (less upset with dementia behaviours, less need for assistance, better affect and overall well-being).
						Blinding: Not stated	2. Usual care (101)
						Attrition: 26%
A16Gitlin 2005	Active treatment (see Gitlin 2003b) plus maintenance phase - one home visit + 3 brief telephone sessions during second 6 months.	usual care			5x 90min home visits + 1x 30 min telephone contact + 6 month maintenance phase	RCT	1. Environmental-Skill Building Program + telephone maintenance (-)	Burden; Task management; Mastery; Perceived affect; Perceived somatic symptoms; Perceived ability to manage caregiving; Well-being	-	At 12 months the authors report improved affect for the intervention caregivers.
						Blinding: Not stated	2. Usual care (-)
						Attrition: 33%
A17Goodman 1990	telephone network of 4-5 caregivers calling each other over 12 weeks to give and receive a weekly 15 minute supportive conversation. The networks matched for homogeneity - spouses, young, old etc.	lecture component: 12 telephone accessed taped lectures about Alzheimer's disease (legal implications, financial impact and managing care)			6 hours (12 x 15 x 2)	RCT	1. Telephone network (31)	Distress; Burden; Mental Health; Social support use; Knowledge	-	Results showed that the intervention group made significant gains in information, perceived social support and support satisfaction. No benefit was found in relief from burden, improved caregiver-elder relationship, distress with relative's problem or mental health.
						Blinding: Not blind	2. Access to recorded lectures via telephone (35)
						Attrition: 18%
A18Haley 1987	Support/skills group. Emphasis on information about dementia, emotional support and assistance in problem-solving. The initial six sessions had clearly structured formats designed to systematically address the problems faced by caregivers. The seventh to tenth sessions did not have specific structured content, but caregivers were encouraged to discuss issues of concern to them. In addition, a spe…	Support group. Emphasis on information about dementia, emotional support and assistance in problem-solving. The initial six sessions had clearly structured formats designed to systematically address the problems faced by caregivers. The seventh to tenth sessions did not have specific structured content, but caregivers were encouraged to discuss issues of concern to them.	Wait list control.		10 sessions x 90 minutes	RCT	1. Skills support group + stress management (22)	Depression; Life satisfaction; Negative affect; Activities with relative; Social network satisfaction	-	One quarter of the participants withdrew from the study, however the authors found no differences between the groups on any of the outcome measures.
						Blinding: Outcome assessors blinded to group allocation	2. Skills support group (no stress management) (21)
						Attrition: 25.9%	3. Wait list control (11)
A19Hebert 1994	Support group programme. Three main components: Provided information on dementia presented to the participants by means of videotapes, discussion or quiz; role-playing techniques followed by discussion of these problems; participants introduced to relaxation techniques.	Control group. Invited to join monthly meetings of the Alzheimer's Society.			8 sessions x 180 minutes	RCT	1. Education support group (24)	Burden; Knowledge; Psychological symptoms; Reaction to relative’s behaviour	Burden	Compared to the control group, participants in the support group showed a significant increase in knowledge about the disease but there were no significant differences on the other outcome variables.
						Blinding: Blinded assessment of outcome	2. Initiation to Alzheimer’s Society meetings (21)
						Attrition: 13%
A20Hebert 2003	Cognitive appraisal techniques which help participants to breakdown a global situation in specific elements to clarify the problem. To develop care givers ability to distinguish between the changeable and unchangeable and identifying coping strategies	Referral to the regular support group program offered by the Alzheimer society or healthcare organisation in the region. This was free and without a waiting list.			15 x 2hours	RCT	1. Psychoeducatiove group (72)	Reaction to dementia behaviour and memory problems; Burden; Anxiety; Desire to institutionalise; Psychiatric symptoms; Social support	Burden	The authors report that participants in the intervention group presented a greater decrease in their reactions to dementia behavioural problems when compared to the control group
						Blinding: Interviewers blinded	2. Regular support group program (Alzheimer’s Society) (72)
						Attrition: 36.1%
A21Logiudice 1999	Memory Clinic: Two visits to the Memory clinic. Initial attendance involved a complete medical and cognitive assessment for the patient. Principal carers were interviewed and provided with advice and counselling as well as completing the CAMDEX informant interview. Second attendance included a neuropsychological assessment followed by a family conference including carer, patient and other family …	Control: Participants were administered the assessment tools only at baseline 6 and 12 months. Formal neuropsychological assessment and family conference were not conducted.			Two visits to the memory clinic then 6 & 12 month	RCT	1. Memory clinic (23)	Psychological health status; Psychological morbidity; Burden; Knowledge	-	At follow-up (180 days and 360 days) there were no significant differences between groups for psychological morbidity, burden, cross-product of behaviour frequency and carer tolerance, and dementia knowledge. However, at 180 days there was a significant improvement in overall psychosocial health status in the intervention group when adjusted for age and baseline score but this was not maintained …
						Blinding: None	2. Usual care (12)
						Attrition: 18 participants
A22Losada-Balter 2003	Cognitive behavioural intervention to address dysfunctional thoughts. To develop an appropriate approach to their care.	Programme to develop strategies for problem solving. Carers developed abilities to promote autonomy and handle problem behaviours.	Usual care control		8 sessions of 2 hours	RCT	1. Cognitive behavioural intervention (12)	Stress; Reports of behavioural problems; Dysfunctional thoughts	Depression	Caregivers in the intervention group had improved outcomes – less perceived stress, report fewer relative’s behavioural problems and less dysfunctional thoughts.
						Blinding: None	2. Problem solving program (15)
						Attrition: 41%	3. Control (4)
A23Mahoney 2003	Automated Telecare - REACH for TLC system. An integrated telephone network system and interactive voice response (IVR) computer network system. Available 22 hours per day for 12 months with technical helpline to allow caregivers to report system problems. Following system modules were available: weekly caregiver's conversation (automated IVR conversation monitored the caregiver's stress levels an…	Control group given reference booklet containing similar content to module 1 of the intervention, that provided strategies to manage AD-related disruptive behaviours.			12 months	RCT	1. REACH for TLC (49)	Anxiety; Depression; Reaction to behaviours	Depression	No significant main effect on any of the outcome measures. Subgroup analyses found significant effects for the intervention on all three outcomes for participants with low-mid mastery at baseline, plus significant effect for the intervention on depression for caregivers who were wives.
						Blinding: Blinded assessment of outcome	2. Reference book with strategies for managing disruptive behaviours (51)
						Attrition: up to 55% at 18 months on some outcome measures
A24Marriott 2000	Experimental: Cognitive Behavioural Family Intervention, n = 14. Three components; carer education (3 sessions), stress management (6 sessions) and coping skills training spread over 14 sessions with two-week intervals between each session. Carers were also provided with four booklets at the beginning of the intervention covering info on AD, intervention topics and available services. Assessment …	Control group with CFI: n = 14. Received no specific intervention. Did receive assessment interventions as for tx group and the CFI (audiotaped semi-structured interview approx 90 minutes in duration).			12 months	RCT	1. Cognitive behavioural family intervention (14)	General health; Depression	Depression	At follow-up (360 days), the family intervention significantly reduced carer burden and behavioural disturbance in patients compared to the control group.
						Blinding: Outcome assessors blinded	2. Control with in-depth interview (CFI) but no specific intervention (14)
						Attrition: one patient/carer dyad dropped out of the intervention arm.	3. Control without CFI (14)
A25Martin-Cook 2003	wait list control. Standard care	Intervention. Psychoeducational sessions			1 x 2-hour session for 4 weeks	RCT	1. Psychoeducational group sessions (18)	Burden; Depression	-	The authors report that time-limited psychoeducational group sessions did not reduce negative effects of caring for a relative with dementia.
						Blinding: Not stated	2. Wait list control (19)
						Attrition: 3 participants
A26McCurry 1998	Treatment phase 1 Group only: 6 weekly sessions in one of two small groups (4 and 4 caregivers resp). Intervention consisted of sleep hygiene, stimulus control, sleep compression, relaxation techniques as well as education about behavioural impact of dementia and related caregiving issues. Post treatment assessments were done following group by blinded interviewer. Caregivers also completed a dai…	Treatment phase 2 Individual only: (As a response to feedback from group 1) Behavioural treatment as for group 1 was condensed to a four week period with caregivers being treated individually. Intervention was as for group one except the session on relaxation was reduced from practice to just discussion of it's merits. All caregivers completed a 6 week and 3 month follow up assessment. After the …	Waiting List Control: All caregivers completed a 6 week and 3 month follow up assessment. After the final interview caregivers were paid $5.00 for each assessment. After 3 months caregivers were offered an opportunity to receive active treatment.		3 months	RCT	1. Group behavioural sleep treatment programme (7)	Sleep; Mood; Burden: Reaction to problem behaviours	-	Significant improvements in caregiver sleep were detected at 90 days for those receiving the active treatment. There were no significant changes in reporting of caregiver mood, burden or dementia patient behaviour problems.
						Blinding: Blinded interviewer	2. Individual behavioural sleep treatment programme (14)
						Attrition: 2 participants	3. Wait list control (15)
A27Mittelman 1995	Experimental: Pyschosocial intervention program, n = 103. Counselling component - consisted of 6 individual and family sessions within 4 months of intake. Counselling session with spouse immediately after intake evaluation; 4 sessions with family counselling (tailored in response to problems uncovered in individual session); additional individual session with spouse. Counselling included role pla…	Control: n = 103. Availability of a counsellor by telephone contact. Availability of resource information. Membership of support groups optional. No active intervention or formal counselling offered by counsellors, onus on caregivers to request support.			6 sessions	RCT	1. Psychosocial intervention program (103)	Depression; Reaction to behaviours	-	Authors claim that the intervention group were significantly less depressed compared to controls; appears to be based on subgroups of levels of depression.
						Blinding: Not stated	2. Availability of counsellor by telephone contact and resource information (no active intervention or formal counselling) (103)
						Attrition: Not stated
A28Mittleman 2004b	Enhanced counselling and support delivered by counsellors with advanced degrees in social work or AHP. Consisted of 2 individual and 4 family counselling sessions (not patient). Content guided by caregiver; participation in a weekly support group; ad hoc counselling.	Usual care at NY University Alzheimer's Disease Center - info about resources and advice on request (no formal counselling). Could choose to participate in support group and access to counsellors if needed.			Unclear	RCT	1. Enhanced counselling (206)	Depression	-	The intervention led to sustained benefits in reducing spouse-caregivers depressive symptoms (sustained 3.1 years after baseline).
						Blinding: Not clear	2. Usual care (200)
						Attrition: 138 participants over 5 years
A29Mohide 1990	Support intervention aimed at helping caregivers enhance caregiving competence and achieve sense of control in their role as caregiver. Nurse assigned to caregiver and made regular (initially weekly) scheduled home visits. Caregivers encouraged to seek medical attention for neglected health problems and nurse consulted with caregivers' family physician on regular basis whenever caregivers' health…	Conventional (existing) community nursing focusing on the care of the demented patient, rather than care of the family caregiver. Addressed physical needs of the demented patient eg. Bathing, grooming etc. Some time might be spent discussing the patient's behavioural problems with the caregivers, but this was not the main focus of the home visit. Nurses were assigned specific patients on basis of…			6 months	RCT	1. Caregiver support programme (30)	Depression; Anxiety; Quality of life; Health; Life satisfaction; Resource use (health and social)	Depression	At 180 day follow-up there were no significant differences between groups on outcomes of depression, anxiety or quality of life. Authors make claim for a trend to improvement in quality of life but would require a sample size of 178 per group in order to demonstrate statistical significance. The economic evaluation is reported in Drummond 1991; cost of the intervention was £1631.33 versus £1326.7…
						Blinding: Open trial	2. Conventional community nurse care with patient focus (30)
						Attrition: 30%
A30Newcomer 1999	Experimental: Medicare Alzheimer's Disease Demonstration Evaluation (MADDE), n = 2731. Access to education and training about AD and related topics, both through one-to-one interactions with case managers and through caregiver support groups. Support services included caregiver education and training, caregiver support groups, caregiver/ family mental health and counselling services, caregiver tr…	Control: usual care, n = 2576. No restrictions placed on participant's ability to use community services after enrolment.			36 months	RCT	1. MADDE (2731)	Burden; Depression	-	There were no significant differences in depression and burden between the groups. Participants in the treatment group were more likely to use community services than control group participants. Subgroup analyses found that treatment group membership was associated with statistically significant, but very small, reductions in caregiver burden and depression over a period of 1080 days (3 years) at…
						Blinding: Not clear	2. Usual care (2576)
						Attrition: Not stated
A31Nobili 2004	control. Received initial baseline assessment	intervention Individualised analysis of data collected at baseline by psychologist and OT Home visit by psychologist to discuss relationships, personality changes in pt, communication, dealing with problems, psychological support and coping Visit by OT to suggest strategies for control of reactive behaviours and improve residual functional ability in pt Home modifications and safety			Unclear	RCT	1. Baseline assessment with psychologist and occupational therapist intervention (34)	Stress; Use of services; Time on caring tasks	-	The authors suggest that this pilot study provides evidence that caregiver stress is relieved by a structured intervention
						Blinding: Not stated	2. Baseline assessment and usual care (35)
						Attrition: 53%
A32Ostwald 1999	MFW a 14 hour training workshop (7 weeks x 2 hours) aimed at: providing caregivers with information about dementing diseases and how they affect persons with dementia, caregivers and the family as a system; developing and strengthening caregiver's skills for common caring tasks; trying to improve family collaboration and communication. Involved lectures, group work, video and feedback.	waiting list control			14 hours	RCT	1. MFW (72)	Depression; Burden; Response to disruptive behaviours	Burden: Depression	Authors state that the intervention by time interaction was successful in reducing caregivers' negative reactions to disruptive behaviours and in reducing caregiver burden over time. However, intervention effect alone did not produce any statistically significant changes for any of the outcomes.
						Blinding: Not blinded	2. Wait list control (45)
						Attrition: 20%
A33Pillemer 2002	treatment: dyadic Peer Support Program (PSP) using volunteers (no professionals). Volunteers received training on 1) conceptual underpinnings of the program (experiential similarity), 2) clarifying and understanding volunteer's experience as a caregiver, 3) communication and listening skills. Following training volunteers were matched to a caregiver according to gender, relationship to care recip…	control - no other details other than non-intervention			8 weekly sessions x 2 hours (16 hours)	RCT	1. PSP (54)	Well-being; Stress; Satisfaction with programme	-	The authors state that no main intervention effects were found.
						Blinding: Not blinded	2. Usual care (61)
						Attrition: 28%
A34Quayhagen 2000	a remediation programme constructed from the authors' previous work with the caregiver as the intervening agent who helps to cognitively stimulate the patient through memory provoking, problem solving and conversational fluency activities.	components identified in marital/couples' therapy namely problem identification, stress reduction, anger/frustration management, communication enhancement and conflict resolution. Systems and cognitive behavioural approach with take home tasks.	groups patterned on the work of Snyder et al 1995, all participants met together initially then patients and carers met separately subsequently. Forum for information exchange, support, discussion, problem solving.	Based on a social day care model providing respite care and education and training for caregivers and stimulation and support for AD patients.	1.5 hours x 8 weeks	RCT	1. Cognitive stimulation (21)	Marital satisfaction; Emotional status; Morale; Physical health status; Stress; Coping; Social support	Depression	The authors report improved cognitive outcomes and decreased depressive symptoms over time for the intervention group.
						Blinding: Single blind	2. Dyadic counselling (29)			Early stage day care and dual supportive seminar group caregivers reported decreased hostility decreased negative coping strategies respectively.
						Attrition: Not stated	3. Dual Supportive seminars (22)
							4. Early stage day care (16)
							5. Wait list control (15)
A35Roberts 1999	Nurse counselling: 3 specially trained (in problem solving therapy) nurses delivered a model of problem solving (Roberts, Browne, Streiner, Gafni and Pallister 1994). The course focused on 5 key goals: problem orientation (sessions 1-2), problem definition and formulation (sessions 2-3), generation of alternatives (sessions 3-4) decision making (sessions 5-8), solution implementation and verifica…	care as usual control			10 sessions	RCT	1. Nurse counselling (29)	Psychological adjustment to illness; Burden; Coping; Social support; Health care utilisation	-	There were no differences at follow-up between the two groups on outcomes of caregiver psychosocial adjustment to the dementia patient's illness (primary outcome), caregiver burden, social support, coping ability and health/social services utilization.
						Blinding: Not blinded	2. Usual care (28)
						Attrition: 25%
A36Robinson 1994	Social Skills Development Program (SSDP). Focused on network building skills and teaching caregivers how to develop ties to others and how to form new connections. Met for six 90 minute sessions over a 12 week period.	Behavioural Management Skills Development Program (BMSDP). Caregiving techniques were taught to enable the caregiver to better cope with dementia. Taught why difficult behaviours occur and how to manage that behaviour. Met for six 90 minute sessions over a 12 week period.	Control Group. Received no training.		6 sessions x 90 minutes	RCT	1. SSDP (10)	Burden; Attitudes to adult day care; Satisfaction with help received	-	Authors observed no differences between the groups on any of the outcomes.
						Blinding: Not blinded	2. BMSDP (11)
						Attrition: Not stated	3. Control (no training) (12)
A37Schmidt 1988	Brief Individual psychotherapy: Emotional Expression plus Problem-Solving (EE). Primary focus was on development of behavioural approaches to dealing with the demented relative. In addition, therapist pursued all spontaneous expression of negative emotion and encouraged elaboration of that expression.	Brief individual psychotherapy: Problem-Solving (PS). Primary focus was on development of behavioural approaches to dealing with the demented relative. Therapist listened to and acknowledged all spontaneous expressions of negative emotion but made no effort to encourage further expression or help the subject understand the origin of the emotion.			4 x 60 minutes	RCT	1. Brief Individual psychotherapy, problem solving and Emotional Expression (EE) (10)	Burden; Satisfaction; Psychiatric symptomology	-	Authors claim that participants in EE group reported reduction of conflict with their relatives, however, they only present data for the significant parameters (p value less than 0.10) of the outcome measure.
						Blinding: All (subjects and investigators) blinded	2. Brief Individual psychotherapy and problem solving but no Emotional Expression (EE) (10)
						Attrition: None
A38Steffen 2000	Home-based, psychoeducational, multicomponent anger-management video and workbook intervention. 8 week series included instruction and home-work assignments on awareness training, tension-reduction strategies, cognitive-change strategies and assertion training. Each weekly video segment lasted 30 mins, including 10 mins of didactics, 5 mins of caregiving-relevant examples, 10 mins of guiding part…	Class-based psychoeducational, multicomponent anger-management video and workbook intervention. Participants met weekly for 90 minutes in small groups with a trained facilitator. Each video segment was viewed, new information reviewed verbally and caregivers asked to provide examples and discuss homework assignment from previous week. Did not have contact with the facilitator or any project staff…	Wait-list control. Received an initial assessment and then a second interview 8 to 10 weeks after the first.		8 x 30 minutes video plus weekly telephone calls	RCT	1. Home-based intervention (12)	Anger intensity; Depression; Self-efficacy	Depression; Self-efficacy	Compared to the control group, caregivers in both of the treatment conditions had lower post-treatment levels of anger and self-efficacy. In addition, the home-based group had significantly lower levels of depression than the control group.
						Blinding: Not stated	2. Class-based intervention (9)
						Attrition: 15%	3. Wait list control (12)
A39Sutcliffe 1988	Information group: Seen at home weekly for 3/4 hour for 6 consecutive weeks following one week post initial assessment. Provided with one 'well-known carer-orientated publication' per session which was discussed the following week.	Emotional Support: Seen at home weekly for 3/4 hour for 6 consecutive weeks following one week post initial assessment. Carer focused approach with a concentration on feelings. Handouts given plus a relaxation tape. Method focused on cognitive control of anger and frustration (Novaco 1979). Complemented by Conversational Model of Psychotherapy (Hobson (1985).	Control Group: Received all assessments but no support visits. As above trial period of 18 weeks with assessment at week one, six and twelve weeks post intervention ie week 18.		weekly for 3/4 hour for 6 consecutive weeks	RCT	1. Information support (4)	Psychiatric distress and mood; Burden; Knowledge	-	At 90 days follow-up those in the emotional support group demonstrated a significant reduction in depressive mood compared to either the information or control groups. There were no differences between groups on measures of carer burden, distress and knowledge about dementia.
						Blinding: Blinded assessor	2. Emotional support (6)
						Attrition: Not stated	3. Control (5)
A40Teri 1997	Behaviour Therapy - Pleasant Events (BT-PE). Taught caregivers behavioural strategies for improving patient depression by increasing pleasant events and using behavioural problem-solving strategies to alter the contingencies that relate to depression and associated behaviour problems. Purposely included the patient and focused on altering the patient's depressive behaviour by teaching the caregiv…	Behaviour Therapy - Problem-solving (BT-PS). Allowed caregivers more input into the content and flow of treatment. Did not have the focus of identifying and carrying out pleasant activities, although this was included as appropriate. Therapists utilized a systematic approach to problem-solving situations of concern. They also provided education, advice and support to caregivers. BT-PS focused on …	Typical Care Control (TCC). Given information, advice and support with their efforts to manage patient problems. No specified homework assignments or record keeping were provided. Specific problem solving or behavioural strategies were not implemented. Therapists gave suggestions and advice of an unstructured nature.	Wait List Control (WLC). Received no contact with therapists.	9 sessions x 60 minutes	RCT	1. Behaviour Therapy - Pleasant Events (23)	Depression; Burden ; Positive aspects of caregiving;	-	The authors state that caregivers in the two behaviour therapy conditions showed significant improvement in levels of depression compared to the two control groups. They do not report the outcomes for caregiver burden and positive aspects of care giving.
						Blinding: Blinded assessors	2. Behaviour Therapy - Problem-solving (19)
						Attrition:	3. Information support (10)
						12% attrition.	4. Wait list control (20)
A41Weinberger 1993	Treatment group: Initial baseline assessment at four weeks post randomisation. Results from two groups were merged into one. In both groups, MDC social worker made extensive contacts with local service agencies to assess services offered and eligibility for others. An individualised service plan was produced. This was discussed with carer at 4 week visit. Carers were called to reinforce plan and …	Usual care control group: Initial baseline assessment at four weeks post randomisation. Caregivers received a general information packet with written info about Alzheimer's disease. No plans and no calls. Minimal contact with social worker.			6 months	RCT	1. Increasing social work compliance (193)	Healthcare utilisation; Healthcare expenditure	-	Authors found no significant differences between groups on the utilisation of either health care or community resources.
						Blinding: Not stated	2. Usual care (71)
						Attrition: Not reported
A42Zarit 1982	didactic training: teaching the PWD to form mental images of words that they were to remember. In the first training session one word at a time was presented, with participants attempting to visualise the word in their mind. In subsequent sessions the task was to link pairs of words with mental images. Unlike other memory enhancement programmes for healthy older adults the images suggested were d…	problem solving training: practical steps to manage day-to-day problems caused by memory loss. Interventions such as reminders, taking notes, notebooks and calendars and organising household items to avoid misplacement were targeted at problems mentioned by the caregivers themselves.	waiting list control		10.5 hours	RCT	1. Didactic training (14)	Burden; Psychiatric morbidity	Depression	At follow-up the caregivers in both intervention groups were significantly more depressed than those in the control group who remained about the same. There were no other significant differences in caregiver outcomes between the groups at follow-up.
						Blinding: Not blinded	2. Problem solving (11)
						Attrition: Not reported	3. Wait list control (10)
A43Zarit 1987	therapist-led Support Group (SG) early sessions (of 8) treatment orientated towards changing aspects of their situation linked to caregiver stress. Specifically, increased understanding of dementia, improved management of problem behaviours and helping to identify and use formal and informal supports. Tailored to caregivers background and knowledge. Leaders used participant interactions to reach …	Individual and Family Counselling (IFC) therapist - led. Early sessions (of 8) similar to SG arm but treatment focused on intervening in the caregiver's family system through a meeting to which those persons who could provide more assistance to the caregiver were invited (generally session 5 or 6 out of the 8 sessions). A co-therapist also participated in the family meeting in this arm of the tri…	waiting list control - 8 week wait followed by assignment to either SG or IFC arms of the trial.		8 sessions (no time stated)	RCT	1. Therapist-led support group (44)	Stress; Management of problem behaviours; Use of social support; Perceived treatment benefits	Burden	Of the completers there were no differences in outcomes between any of the groups.
						Blinding: None	2. Therapist-led individual and family counselling (36)
						Attrition 36%	3. Wait list control (39)
A44Zimmer 1990	ACCESS - neighbourhood team case management model. Staffed with two case management teams (a nurse, social worker and case aide per team) that could authorize payment for services by providers as well as directly provide nursing and social work services where appropriate and cost-effective. Use of informal caregivers as an alternative to paid services was intensified. Caseloads were approximately…	ACCESS - community-wide individual case management model. Case managers could authorize payment for services by providers but did not deliver direct services. Case aides and clerical staff, as well as supervisors supported the nurse or social worker case manager. Arranged and coordinated service plans almost entirely by telephone with emphasis on home care alternatives, for 150 to 200 clients per…			Unclear	RCT	1. ACCESS neighbourhood team case management (46)	Caregiver satisfaction with healthcare	-	There were no differences between the groups in caregiver satisfaction. The estimated costs of health care in the team group were 41% lower than costs for the control group. The authors state that this subgroup of dementia patients was selected because they showed the greatest difference in use outcomes between treatment and control groups therefore the magnitude of that difference must be interp…
						Blinding: Not stated	2. Community-wide individual case management model (case managers don’t provide care) (48)
						Attrition: Not stated
